# Supplementary material for: Discovery of a Mixed and Prodrug-Like Inhibition Mechanism for Phosphocoumarins and Phosphoquinolinones against Human Carbonic Anhydrases
Source: J Med Chem. 2026 Apr 29;69(9):11638–48. doi: 10.1021/acs.jmedchem.6c00915 (PMC13181790; doi:10.1021/acs.jmedchem.6c00915)
Supplement: Supplementary file 2 [file jm6c00915_si_002.csv]

Cmpd	Smile	KI (uM)					IC50 (uM)
		hCA I	hCA II	hCA IV	hCA IX	hCA XII	MCF-7	MDA-MB-231	HCT116	PC-3
7	OP1(OC2=CC(OC)=CC=C2C=C1)=O	8.5±0.5	2.5±0.2	4.1±0.3	0.28±0.02	0.19±0.01	13.4±0.56	10.2±0.65	0.69±0.02	1.05±0.06
8	OP1(OC2=CC(NC(C)=O)=CC=C2C=C1)=O	5.3±0.4	1.8±0.2	1.1±0.1	0.13±0.02	0.081±0.007	48.6±1.2	22.0±1.0	8.33±0.34	5.78±0.32
9	OP1(OC2=CC(O)=CC=C2C=C1)=O	6.3±0.5	0.98±0.8	1.5±0.2	0.22±0.03	0.13±0.01	4.61±0.23	20.9±0.9	2.57±0.08	2.62±0.11
10	O=P1(OC2=CC(OC)=CC=C2C=C1)OC	>100 (79.3±6.2)	>100 (52.1±4.1)	73.6±6.5 (3.6±0.3)	1.2±0.1 (0.054±0.004)	5.3±0.4 (0.062±0.006)	16.1±0.71	4.17±0.32	2.02±0.09	1.83±0.18
13	OP1(NC2=CC(OC)=CC=C2C=C1)=O	4.2±0.3	3.9±0.4	5.5±0.5	0.29±0.02	0.18±0.02	5.16±0.20	18.0±0.81	0.95±0.06	2.74±0.12
